# Supplementary material for: Human Health Risk Assessment During the Synthesis and Application of Engineered Nanomaterials in a Controlled Laboratory Environment
Source: Toxics. 2026 Mar 26;14(4):277. doi: 10.3390/toxics14040277 (PMC13120208; doi:10.3390/toxics14040277)
Supplement: Supplementary file 1 [file toxics-14-00277-s001.zip]

Archive with 1 entries (1 files):
- toxics-4182473-supplementary.pdf
